# Supplementary material for: TNF-α Orchestrates Experience-Dependent Plasticity of Excitatory and Inhibitory Synapses in the Anterior Piriform Cortex
Source: Front Neurosci. 2022 Apr 26;16:824454. doi: 10.3389/fnins.2022.824454 (PMC9086849; doi:10.3389/fnins.2022.824454)
Supplement: Supplementary file 1 [file Table_1.XLSX]

## Sheet: GAD67 L2
WT				TNFKO
group	animal	number/mm2		group	animal	number/mm2
open	NO1	29979.8		open	NO44	30929.8
open	NO2	20618.3		open	NO45	18809.5
open	NO3	33422.6		open	NO46	7631.49
open	NO4	17910.5		open	NO47	13824
open	NO5	29554.2		open	NO83	9244.6
open	NO6	10405.9		open	NO82	5236.21
open	NO7	9492.95
open	NO8	9678.63
occ	NO1	9825.62		occ	NO44	11660.8
occ	NO2	20154.1		occ	NO45	16237.8
occ	NO3	9864.31		occ	NO46	3328.33
occ	NO4	16208.4		occ	NO47	10676.7
occ	NO5	10754		occ	NO83	7524.73
occ	NO6	10715.3		occ	NO82	6118.19
occ	NO7	5767.72
occ	NO8	6359.58

## Sheet: VGLUT1 L1
WT				TNFKO
group	animal	number/mm2		group	animal	number/mm2
open	NO1	11278.6		open	NO44	19153
open	NO2	16861.9		open	NO45	41880.4
open	NO3	5906.12		open	NO46	51633.3
open	NO4	22702.8		open	NO47	34898.8
open	NO5	8438.99		open	NO83	8973.04
				open	NO82	21102.7
occ	NO1	10238.8		occ	NO44	2998.75
occ	NO2	29805.8		occ	NO45	51466.2
occ	NO3	27831.6		occ	NO46	37173.4
occ	NO4	42336.5		occ	NO47	39610.4
occ	NO5	21302.7		occ	NO83	14903.2
				occ	NO82	50802.3

## Sheet: VGLUT1 L2
WT				TNFKO
group	animal	number/mm2		group	animal	number/mm2
open	NO1	5213.89		open	NO44	9975.72
open	NO2	30457.7		open	NO45	13215.9
open	NO3	4904.42		open	NO46	18851.3
open	NO4	8793.4		open	NO47	27782.5
open	NO5	7446.88		open	NO83	9720.41
				open	NO82	7343.69
occ	NO1	6001.02		occ	NO44	2488.13
occ	NO2	41655.8		occ	NO45	19171.6
occ	NO3	24841.5		occ	NO46	34197.8
occ	NO4	25911.8		occ	NO47	18596
occ	NO5	20377.5		occ	NO83	11294.1
				occ	NO82	10063.9

## Sheet: PV L2
WT				TNFKO
group	animal	number/mm2		group	animal	number/mm2
open	NO1	25229.4		open	NO44	39972.5
open	NO2	21237.3		open	NO45	18596
open	NO3	24208.2		open	NO46	8638.81
open	NO4	23744		open	NO47	12338.5
open	NO5	23256.6		open	NO83	6074.09
open	NO6	17593.3		open	NO88	3894.15
open	NO7	30302.1		open	NO82	7904.34
open	NO8	15165.5
occ	NO1	9237.63		occ	NO44	3360.83
occ	NO2	10189.2		occ	NO45	13457.2
occ	NO3	18777		occ	NO46	2228.17
occ	NO4	17338		occ	NO47	13002.3
occ	NO5	13926.1		occ	NO83	4356.54
occ	NO6	16804.1		occ	NO88	6240.95
occ	NO7	17020.8		occ	NO82	5841.22
occ	NO8	10217.1

## Sheet: PV neuron
WT				TNFKO
group	animal	number/mm2		group	animal	number/mm2
open	NO1	62.2559		open	NO44	35.9701
open	NO2	65.0228		open	NO45	41.5039
open	NO3	60.8724		open	NO46	26.2858
open	NO4	59.489		open	NO47	33.2031
open	NO5	41.5039
open	NO6	52.5717
occ	NO1	35.9701		occ	NO44	45.6543
occ	NO2	41.5039		occ	NO45	30.4362
occ	NO3	35.9701		occ	NO46	48.4213
occ	NO4	49.8047		occ	NO47	17.985
occ	NO5	40.1205
occ	NO6	34.5866

## Sheet: SST L3
WT				TNFKO
group	animal	number/mm2		group	animal	number/mm2
open	NO1	9516.16		open	NO44	13694
open	NO2	4549.19		open	NO45	7334.4
open	NO3	6034.64		open	NO46	23581.5
open	NO4	10328.5		open	NO47	45816.8
open	NO5	11744.3		open	NO83	25043.7
open	NO6	4456.35
occ	NO1	6638.1		occ	NO44	15922.2
occ	NO2	8262.81		occ	NO45	15643.6
occ	NO3	8355.65		occ	NO46	69398.3
occ	NO4	8982.32		occ	NO47	19125.2
occ	NO5	4827.71		occ	NO83	4525.98
occ	NO6	10676.7

## Sheet: Homer1 L1
WT				TNFKO
group	animal	number/mm2		group	animal	number/mm2
open	NO1	47952.1		open	NO44	49850.7
open	NO2	29337.6		open	NO45	99422.9
open	NO3	38334.5		open	NO46	20879.8
open	NO4	31407.5		open	NO47	23488.7
open	NO5	23930.2		open	NO83	28578.6
open	NO6	20531.6
occ	NO1	54079.6		occ	NO44	6034.64
occ	NO2	30126.8		occ	NO45	97728.6
occ	NO3	14938.1		occ	NO46	4219.6
occ	NO4	9027.48		occ	NO47	39963.2
occ	NO5	12077.7		occ	NO83	28156.2
occ	NO6	25804.8

## Sheet: VGAT L1
WT				TNFKO
group	animal	number/mm2		group	animal	number/mm2
open	NO1	6278.34		open	NO44	6911.98
open	NO2	4479.56		open	NO45	9284.05
open	NO3	32440.6		open	NO46	3792.54
open	NO4	30562.8		open	NO47	30196.4
open	NO5	20052.7		open	NO83	11477.4
open	NO6	42191.6
open	NO7	37282.4
open	NO8	27445.4
occ	NO1	26459.6		occ	NO44	5254.77
occ	NO2	5651.67		occ	NO45	12278.2
occ	NO3	17295.6		occ	NO46	15806.1
occ	NO4	27628		occ	NO47	37187.3
occ	NO5	27730.4		occ	NO83	12347.8
occ	NO6	25694.9
occ	NO7	33805.8
occ	NO8	29501.6

## Sheet: VGAT L2
WT				TNFKO
group	animal	number/mm2		group	animal	number/mm2
open	NO1	129930		open	NO44	36398.1
open	NO2	35752.1		open	NO45	6939.83
open	NO3	36779.2		open	NO46	5445.1
open	NO4	34087.6		open	NO47	14910.2
open	NO5	33546		open	NO83	16017.3
open	NO6	40707.7
open	NO7	35749.1
occ	NO1	76639.9		occ	NO44	11071.2
occ	NO2	24819.2		occ	NO45	21065.5
occ	NO3	35624.6		occ	NO46	18558.8
occ	NO4	38349.2		occ	NO47	47548.3
occ	NO5	36195.2		occ	NO83	16822.7
occ	NO6	36735.7
occ	NO7	22310.7

## Sheet: VGAT L3
WT				TNFKO
group	animal	number/mm2		group	animal	number/mm2
open	NO1	25800.3		open	NO44	3602.21
open	NO2	22545		open	NO45	8610.96
open	NO3	25640		open	NO46	51874.7
open	NO4	33597.2		open	NO47	24533.1
open	NO5	33110.2
open	NO6	33116.1
occ	NO1	41424.9		occ	NO44	7975
occ	NO2	27522.3		occ	NO45	16307.4
occ	NO3	26872.6		occ	NO46	15309.4
occ	NO4	32490.4		occ	NO47	37308
occ	NO5	24986.9
occ	NO6	24275.1

[truncated: 3 more sheets: DAPI WT, gfap+iba1 WT, qPCR WT]
